# Supplementary material for: Genome Sequence of Pseudomonas koreensis CRS05-R5, an Antagonistic Bacterium Isolated from Rice Paddy Field
Source: Front Microbiol. 2016 Nov 8;7:1756. doi: 10.3389/fmicb.2016.01756 (PMC5099245; doi:10.3389/fmicb.2016.01756)
Supplement: Table S1 — The fraction of orthologous genes (Alignment Fraction, AF) value between CRS05-R5 and other Pseudomonas genomes. [file Table1.XLSX]

## Sheet: Table S1
Table S1. The fraction of orthologous genes (Alignment Fraction, AF) value between CRS05-R5 and otrher Pseudomonas genomes
	CRS05-R5
Pseudomonas_entomophila_L48	0.4958
Pseudomonas_putida_GB-1	0.4543
Pseudomonas_aeruginosa_PA7	0.4058
Pseudomonas_putida_HB3267	0.4698
Pseudomonas_fluorescens_F113	0.5961
Pseudomonas_putida_KT2440	0.4504
Pseudomonas_fulva_12-X	0.4042
Pseudomonas_aeruginosa_UCBPP-PA14	0.3785
Pseudomonas_fluorescens_Pf0-1	0.742
Pseudomonas_brassicacearum_subsp.brassicacearum_NFM421	0.6008
Pseudomonas_sp.UW4	0.6458
Pseudomonas_mendocina_ymp	0.3928
Pseudomonas_putida_NBRC_14164	0.4553
Pseudomonas_aeruginosa_SCV20265	0.4114
Pseudomonas_aeruginosa_RP73	0.4096
Pseudomonas_syringae_pv.syringae_B728a	0.4404
Pseudomonas_aeruginosa_PAO1	0.4095
Pseudomonas_resinovorans_NBRC_106553	0.3915
Pseudomonas_putida_S16	0.4558
Pseudomonas_aeruginosa_NCGM2.S1	0.3691
Pseudomonas_mendocina_NK-01	0.3786
Pseudomonas_putida_H8234	0.4569
Pseudomonas_stutzeri_DSM_10701	0.3945
Pseudomonas_putida_F1	0.4511
Pseudomonas_fluorescens_A506	0.5636
Pseudomonas_monteilii_SB3078	0.4545
Pseudomonas_putida_ND6	0.4468
Pseudomonas_stutzeri_A1501	0.3732
Pseudomonas_syringae_pv.phaseolicola_1448A	0.4246
Pseudomonas_monteilii_SB3101	0.4622
Pseudomonas_syringae_pv.tomato_str.DC3000	0.4351
Pseudomonas_aeruginosa_PA1R	0.4031
Pseudomonas_aeruginosa_PAO581	0.3929
Pseudomonas_sp.VLB120	0.4829
Pseudomonas_aeruginosa_MTB-1	0.4106
Pseudomonas_aeruginosa_M18	0.6959
Pseudomonas_protegens_Pf-5	0.6112
Pseudomonas_stutzeri_DSM_4166	0.365
Pseudomonas_aeruginosa_B136-33	0.4138
Pseudomonas_aeruginosa_LESB58	0.4093
Pseudomonas_stutzeri_RCH2	0.3793
Pseudomonas_poae_RE1-1-14	0.5586
Pseudomonas_putida_W619	0.4776
Pseudomonas_aeruginosa_c7447m	0.4089
Pseudomonas_denitrificans_ATCC_13867	0.3929
Pseudomonas_putida_BIRD-1	0.4619
Pseudomonas_aeruginosa_DK2	0.4092
Pseudomonas_stutzeri_ATCC_17588=LMG11199	0.3742
Pseudomonas_aeruginosa_LES431	0.4096
Pseudomonas_aeruginosa_PAO1-VE13	0.4095
Pseudomonas_putida_DOT-T1E	0.4389
Pseudomonas_koreensis_D26	0.7249
Pseudomonas_sp.TKP	0.5709
Pseudomonas_aeruginosa_PAO1-VE2	0.4095
Pseudomonas_stutzeri_CCUG_29243	0.3678
Pseudomonas_aeruginosa_PA1	0.4106
Pseudomonas_protegens_CHA0	0.6138
Pseudomonas_fluorescens_SBW25	0.5766
